# Supplementary material for: Automated assessment of 3D facial asymmetry: a systematic review
Source: Eur J Orthod. 2026 May 26;48(3):cjag012. doi: 10.1093/ejo/cjag012 (PMC13207581; doi:10.1093/ejo/cjag012)
Supplement: cjag012_Supplementary_Data [file cjag012_supplementary_data.zip]

Archive with 7 entries (7 files):
- Supplementary Table S2.docx
- Supplementary Table S3.docx
- Supplementary Table S4.docx
- Supplementary Table S5.docx
- Supplementary Table S6.docx
- Supplementary Table S7.docx
- Supplementary Table S1.docx
